# Supplementary material for: Growth Stages and Inter-Species Gut Microbiota Composition and Function in Captive Red Deer (Cervus elaphus alxaicus) and Blue Sheep (Pseudois nayaur)
Source: Animals (Basel). 2023 Feb 4;13(4):553. doi: 10.3390/ani13040553 (PMC9951700; doi:10.3390/ani13040553)
Supplement: Supplementary file 1 [file animals-13-00553-s001.zip]

Archive with 2 entries (2 files):
- animals-2126266-Supplementary file.pdf
- Supplementary Video S1.mp4
